# Supplementary material for: Seasonal Variations of Community Structure and Functional Genes of Synechococcus in the Subtropical Coastal Waters: Insights from FACS and High-Throughput Sequencing
Source: Microorganisms. 2025 Mar 27;13(4):764. doi: 10.3390/microorganisms13040764 (PMC12029665; doi:10.3390/microorganisms13040764)
Supplement: Supplementary file 1 [file microorganisms-13-00764-s001.zip]

Archive with 1 entries (1 files):
- microorganisms-3518503-supplementary.pdf
